# Supplementary material for: Endoplasmic Reticulum Stress and Impairment of Ribosome Biogenesis Mediate the Apoptosis Induced by Ocimum x africanum Essential Oil in a Human Gastric Cancer Cell Line
Source: Medicina (Kaunas). 2022 Jun 14;58(6):799. doi: 10.3390/medicina58060799 (PMC9227199; doi:10.3390/medicina58060799)
Supplement: Supplementary file 1 [file medicina-58-00799-s001.zip]

Archive with 1 entries (1 files):
- medicina-1754849-supplementary.pdf
